# Supplementary material for: Genome-wide association studies of grain quality traits in maize
Source: Sci Rep. 2021 May 7;11:9797. doi: 10.1038/s41598-021-89276-3 (PMC8105333; doi:10.1038/s41598-021-89276-3)
Supplement: Supplementary file 1 — Supplementary Information [file 41598_2021_89276_MOESM1_ESM.xlsx]

## Sheet: TS1
Genome-wide Association Studies of Grain Quality Traits in Maize
Yunxiao Zheng1, 2, 3, Fan Yuan1, 2, 3, Yaqun Huang1, 2, 3, Yongfeng Zhao1, 2, 3, Xiaoyan Jia1, 2, 3, Liying Zhu1, 2, 3 & Jinjie Guo1, 2, 3, *
Table S1.Prediction of candidate genes and their functions of different traits
Trait	SNP	Bin	Candidate gene	Gene ID	RefGen_v2 Annotated Gene description
moisture content	1_6157557	1.01	GRMZM2G057778	103631344	callose synthase 3-like
			GRMZM2G180951; GRMZM2G341918	100502361	Callose synthase 3
			GRMZM2G086707	103644394	DNA-directed DNA polymerases
			GRMZM2G448701	103631379	uncharacterized LOC103631379
			GRMZM2G143588	100382167	DNA polymerase delta small subunit
			GRMZM2G032852	100383301	putative calcium-dependent protein kinase family protein
			GRMZM2G321041	100192077	putative RING zinc finger domain superfamily protein
			GRMZM2G032409	100285254	dolichyl-diphosphooligosaccharide--protein glycosyltransferase 67 kDasubunit
			mlo1; -Mlo1; Zm-Mlo1; GRMZM2G032219	542672	barley mlo defense gene homolog 1
			cl19897_1; GRMZM2G031859	100194408	Exosome complex exonuclease RRP44 homolog A
	3_186486719	3.06	GRMZM2G155285	100281037	F-box domain containing protein
			GRMZM2G155321	100216791	uncharacterized LOC100216791
			umc2581; GRMZM5G885529	100217067	NUFIP1 domain-containing protein
			GRMZM2G456114	100382299	Pentatricopeptide repeat-containing protein chloroplastic/mitochondrial
			csu191; GRMZM2G054821	100279721	Putative ADP-ribosylation factor GTPase-activating protein AGD14
			si486037a06; GRMZM2G069024	100216811	Beta-glucosidase 11
			GRMZM2G117022	103651086	vacuolar protein sorting-associated protein 36
			GRMZM2G357399	100282739	ADP-ribosylation factor
	9_97538609	9.03	GRMZM2G003718	100502206	Alpha/beta-Hydrolases superfamily protein
			pco106241; GRMZM2G177659	100283030	Amino acid transporter-like protein
protein content	1_60098312	1.04	GRMZM2G347708	103644650	inactive beta-amylase 9
			GRMZM2G082034	100284904	beta-amylase
			GRMZM2G378907	100282475	tubby protein
			sod4; sod4ap; SODCC.2; GRMZM2G169890	542722	superoxide dismutase 4
			GRMZM2G467072	103634922	endoribonuclease Dicer homolog 1
			GRMZM2G000923	100282564	nascent polypeptide-associated complex alpha subunit-like protein
			pco078604; GRMZM2G144995	100283975	Nucleolar protein NOP56-like protein
	1_215331409	2.07	GRMZM2G092595	103643294	putative 1-phosphatidylinositol-3-phosphate 5-kinase FAB1C
			HMGIY2; ZmHMGA; hmgi/y; Zm.66288; HMG I/Y-2; GRMZM2G106133	541871	high mobility group I/Y-2
			GRMZM2G095931	103645297	DNA repair protein RAD4
	2_43189825	2.04	GRMZM2G018275	100283850	PLAT domain-containing protein 3
			cl11315_1a; GRMZM2G071996	100278360	Protein disulfide-isomerase LQY1 chloroplastic
			pco143041; GRMZM2G071768	100282412	Endoplasmic reticulum vesicle transporter protein (Serologically defined breast cancer antigen NY-BR-84)
			LS; LIP1; Lip-syn; umc2251; GRMZM2G071714	100279807	Lipoyl synthase, mitochondrial
			GRMZM2G071704	103646370	uncharacterized LOC103646370
	3_1462112; 3_1462147	3	GRMZM2G091047	100278326	uncharacterized LOC100278326
			GRMZM5G816891	100192889	uncharacterized LOC100192889
			GRMZM5G835677	100194306	dnaJ protein
			GLK13; GRMZM2G087804	542493	golden plant 2
			GRMZM2G087714	107198085	Protein NUCLEAR FUSION DEFECTIVE 6 chloroplastic/mitochondrial
			GRMZM5G825437	100280528	OB-fold nucleic acid binding domain containing protein
			cl315_1; GRMZM2G087103	100192017	D-amino-acid transaminase chloroplastic
			GRMZM2G175218	100192000	beta amylase4
			GRMZM2G175065	103649534	Protein NLP6
			GRMZM2G475305	100282198	Protein NLP6
			ARF7; GRMZM2G475263	100857063	auxin response factor 1
			GRMZM2G175031	100276603	uncharacterized LOC100276603
	3_213791486	3.08	umc1273; GRMZM2G047298	103651417	Protein trichome birefringence-like 39
			GRMZM2G047255	100273527	pherophorin like protein
			GRMZM2G349407	100283756	wax synthase
			GRMZM2G047129	100285541	alpha-L-fucosidase 2
			GRMZM2G466833	100272900	malate dehydrogenase3
	4_170516460	4.06	GRMZM2G073954	100281732	arsenite transport subunit B
			GRMZM2G143854	100275621	hydroxyproline-rich glycoprotein family protein
			GRMZM2G150648	100191636	ATG8-interacting protein 1
oil content	1_19252635	1.02	GRMZM2G132367	100283435	homeodomain-leucine zipper transcription factor TaHDZipI-1
			GRMZM2G075712	100275925	uncharacterized LOC100275925
			pco147721a; GRMZM2G154007	100273217	Alcohol dehydrogenase-like 2
			GRMZM2G397055	100193894	Alcohol dehydrogenase-like 2
	1_60098266	1.04	GRMZM2G347708	103644650	inactive beta-amylase 9
			GRMZM2G082034	100284904	beta-amylase
			GRMZM2G378907	100282475	tubby protein
			sod4; sod4ap; SODCC.2; GRMZM2G169890	542722	superoxide dismutase 4
			GRMZM2G467072	103634922	endoribonuclease Dicer homolog 1
			GRMZM2G000923	100282564	nascent polypeptide-associated complex alpha subunit-like protein
			pco078604; GRMZM2G144995	100283975	Nucleolar protein NOP56-like protein
	1_69088187	1.04	GRMZM2G347808	100277845	S-adenosyl-L-methionine-dependent methyltransferase superfamily protein
			GRMZM2G046480	103636002	vacuolar cation/proton exchanger 2
			GRMZM2G085825	103636014	pre-mRNA-processing factor 17
	1_190758142	1.06	GRMZM2G166355	100282102	mRNA 3-UTR binding protein
			GRMZM2G166407	103642420	pentatricopeptide repeat-containing protein At3g42630
			GRMZM2G149480	103642440	probable mitochondrial adenine nucleotide transporter BTL1
			GRMZM2G149474	103642431	exocyst complex component EXO70A1
			pco145474; GRMZM2G449123	100193145	Pumilio homolog 5
	1_203725036	1.07	BURP3; siu38791; GRMZM2G106980	100279974	BURP domain protein RD22
			umc1583; GRMZM2G086123	100191796	uncharacterized LOC100191796
			GRMZM5G804575	100283745	WAT1-related protein
			GRMZM5G840852	103645226	Aspartic proteinase A1
	3_133182128	3.05	GRMZM2G012600; GRMZM2G047362	103650580	Golgin candidate 6
			GRMZM2G347655	103650581	uncharacterized LOC103650581
			GRMZM2G042143; GRMZM6G334745	103157009	uncharacterized LOC103157009
			GRMZM5G891834	103650584	probable 2,3-bisphosphoglycerate-independent phosphoglycerate mutase
			GRMZM5G839812	100279254	Protein RTF1-like protein
			GRMZM5G804881	100272333	Bifunctional 3-dehydroquinate dehydratase/shikimate dehydrogenase chloroplastic
			IDP49; GRMZM2G136262	100193006	Acyl carrier protein
	3_191700651	3.07	pco067132; GRMZM2G000615	100279781	Vps51/Vps67 family (Components of vesicular transport) protein
			pco129536; GRMZM2G127453	100277346	uncharacterized LOC100277346
			GRMZM2G093101	100274120	Purple acid phosphatase 10
			GRMZM2G093239	100192985	Transducin/WD40 repeat-like superfamily protein
	4_1983562	4.01	GRMZM2G311664	103655014	putative disease resistance protein At1g59780
			GRMZM2G013170	103652691	Disease resistance protein RPM1
			GRMZM2G033544	103652693	Cyclopropane-fatty-acyl-phospholipid synthase
			GRMZM2G457287	103652694	NEP-interacting protein 1
			GRMZM2G131508	103652695	premnaspirodiene oxygenase
			GRMZM2G131442	103652696	MYB transcription factor
			IDP462; GRMZM2G431856	100277001	pectinesterase
			csu221; GRMZM2G131409	100278076	uncharacterized LOC100278076
			GRMZM2G178046	103652697	uncharacterized LOC103652697
			GRMZM2G478238	103652699	nascent polypeptide-associated complex subunit alpha, muscle-specific form
	4_85966198	4.05	null
	5_140417153; 5_140417208; 5_140417226	5.04	GRMZM2G375172	100217215	Pre-mRNA-splicing factor 3
			GRMZM2G432266	100275108	uncharacterized LOC100275108
			GRMZM2G300119	103626973	uncharacterized LOC103626973
	5_188466075	5.05	GRMZM2G115948	103627458	proteasome subunit alpha type-2
			GRMZM2G172239	100285464	UV-induced protein uvi31
			EMB1586; cl9072_1(438)	100191447	DEAD-box ATP-dependent RNA helicase 47 mitochondrial (EMB1586)
			GRMZM2G178603	103627461	transcription factor TCP21
			GRMZM2G178595	100276613	E2F-associated phosphoprotein
			NIT1; nitrilase1; GRMZM2G178517	542573	nitrilase 1
			GRMZM2G178509	107548107	Putative GEM-like protein 8
			GRMZM2G178497	100278224	uncharacterized LOC100278224
	6_3988838; 6_3988856	6	GRMZM2G030325	103628970	NAC domain-containing protein 35
			ZAR5; ARGOS5; GRMZM2G175995	100274662	ARGOS5 (Auxin regulated gene involved in organ size 5)
			GRMZM2G476040	103628972	ATP-synthase-associated superfamily protein pseudogene
			GRMZM2G175989	100275523	Beta-carotene isomerase D27 chloroplastic
			Cel21; cellulase; GRMZM2G009025	103628973	endoglucanase 19-like
	7_25691920	7.02	GRMZM2G160517	100285767	60S acidic ribosomal protein P2A
			GRMZM2G484706	103632171	NDR1/HIN1-like protein 10
			GRMZM2G303829	100502157	uncharacterized LOC100502157
			GRMZM2G003754	100192095	uncharacterized LOC100192095
			GRMZM2G003789; pco098114(672)	100383476	IAA-amino acid hydrolase ILR1
	8_160425695; 8_160425698; 8_160425707	8.06	umc1149; GRMZM2G105005	100280390	Glutathione S-transferase family protein
			GRMZM2G000581	100282942	Secondary cell wall glycosyltransferase family 47
			GRMZM2G300375	100281385	ATP-dependent RNA helicase DHX8
			GRMZM2G134308	100384778	putative beta-14-xylosyltransferase IRX10L
			IDP2350; GRMZM2G134256	100284080	Aldolase-type TIM barrel family protein (Transaldolase 2)
			GRMZM2G134176	100283953	ubiquitin-conjugating enzyme E2-22 kDa
			GRMZM2G134162	103636333	probable serine/threonine-protein kinase
			GRMZM2G433959	100275348	uncharacterized LOC100275348
			GRMZM2G134073	100284907	5
			GRMZM2G433942	100191906	palmitoyltransferase ZDHHC9
			GRMZM2G146885	100192936	delta3,5-delta2,4-dienoyl-CoA isomerase
			GRMZM2G016802	103636335	disease resistance protein RPP13-like
	9_97538609	9.03	GRMZM2G003718	100502206	Alpha/beta-Hydrolases superfamily protein
			pco106241; GRMZM2G177659	100283030	Amino acid transporter-like protein
	10_127895301	10.04	Cel6; cellulase; GRMZM2G066162	103641803	Endoglucanase, EC 3.2.1.4
			Atg10; GRMZM2G066059	100240692	Autophagy 10 variant 1 (Autophagy-related 10 variant 1)
			GRMZM2G096705	100194092	La protein 1
			GRMZM2G137920	103641805	lysine-rich arabinogalactan protein 19-like
				103641806	zinc finger protein CONSTANS-LIKE 3
				100502080	uncharacterized LOC100502080
			pco063687; GRMZM2G125452	100383846	La protein 1
			GRMZM2G062390	100273055	Peroxidase superfamily protein
				103641807	uncharacterized LOC103641807
			GRMZM2G125635	100282559	S-adenosylmethionine decarboxylase proenzyme
starch content	1_60098266; 1_60098312	1.04	GRMZM2G347708	103644650	inactive beta-amylase 9
			GRMZM2G082034	100284904	beta-amylase
			GRMZM2G378907	100282475	tubby protein
			sod4; sod4ap; SODCC.2; GRMZM2G169890	542722	superoxide dismutase 4
			GRMZM2G467072	103634922	endoribonuclease Dicer homolog 1
			GRMZM2G000923	100282564	nascent polypeptide-associated complex alpha subunit-like protein
			pco078604; GRMZM2G144995	100283975	nucleolar protein NOP56-like protein
	3_1462112; 3_1462147	3	GRMZM2G091047	100278326	uncharacterized LOC100278326
			GRMZM5G816891	100192889	uncharacterized LOC100192889
			GRMZM5G835677	100194306	dnaJ protein
			GLK13; GRMZM2G087804	542493	golden plant 2
			GRMZM2G087714	107198085	Protein NUCLEAR FUSION DEFECTIVE 6 chloroplastic/mitochondrial
			GRMZM5G825437	100280528	OB-fold nucleic acid binding domain containing protein
			cl315_1; GRMZM2G087103	100192017	D-amino-acid transaminase chloroplastic
			GRMZM2G175218	100192000	beta amylase4
			GRMZM2G175065	103649534	Protein NLP6
			GRMZM2G475305	100282198	Protein NLP6
			ARF7; GRMZM2G475263	100857063	auxin response factor 1
			GRMZM2G175031	100276603	uncharacterized LOC100276603
	3_133206087; 3_133206096	3.05	GRMZM2G012600; GRMZM2G047362	103650580	Golgin candidate 6
			GRMZM2G042143; GRMZM6G334745	103157009	uncharacterized LOC103157009
			GRMZM5G891834	103650584	probable 2,3-bisphosphoglycerate-independent phosphoglycerate mutase
			GRMZM5G839812	100279254	Protein RTF1-like protein
			GRMZM5G804881	100272333	Bifunctional 3-dehydroquinate dehydratase/shikimate dehydrogenase chloroplastic
			IDP49; GRMZM2G136262	100193006	Acyl carrier protein
			GRMZM2G114617	103650585	zinc finger CCCH domain-containing protein 67
	4_155610021	4.06	GRMZM2G301585	103653907	RING-H2 finger protein ATL72
			EREB127; GRMZM2G000520	103653910	ethylene-responsive transcription factor ERF027
	6_105156642	6.04	KIN5; krp5; GRMZM2G093391; GRMZM2G575566	541859	kinesin-related protein 5
			cl10325_2; GRMZM2G179638	100275568	uncharacterized LOC100275568
			GRMZM2G179616	103629825	uncharacterized LOC103629825
			GRMZM2G353469	103631307	glycine-rich cell wall structural protein
			GRMZM2G404453	103631308	ethylene-responsive transcription factor ERF036
lysine content	2_169733611	2.06	Pti1d; GRMZM2G001668	100037784	Pti1-like kinase-like
			GRMZM2G028353	100280232	Cellulose synthase A catalytic subunit 5 [UDP-forming]
	2_187885582; 2_187885602	2.07	GRMZM2G015753	100274267	putative RING zinc finger domain superfamily protein
			bHLH33; GRMZM2G015666	100285428	BHLH transcription factor
			GRMZM2G015409	100285415	RING-H2 finger protein ATL5F
			IDP616; GRMZM2G081676	100193787	uncharacterized LOC100193787
			GRMZM2G081529	100275651	uncharacterized LOC100275651
			GRMZM2G385578	103649172	isoamylase 3, chloroplastic
	2_197453621	2.07	GRMZM2G114650	100278236	uncharacterized LOC100278236
			GRMZM2G048582	100285205	NIN-like protein 1
			GRMZM2G048551	100283922	RNA binding protein
			si946075a08b; GRMZM2G312501	100281438	DNA-binding bromodomain-containing protein
	2_218460194	2.08	GRMZM2G151905	103647957	importin-11
			GRMZM2G151975; GRMZM2G151979	100281543	uncharacterized LOC100281543
			SGR1; ZmSGR1; GRMZM2G103881; GRMZM2G379563	606425	senescence-inducible chloroplast stay-green protein 1
			GRMZM2G129209	100281245	omega-3 fatty acid desaturase
			GRMZM2G129238	100136827	phosphoinositide-specific phospholipase C
			GRMZM2G129232	103649355	DNA replication complex GINS protein PSF2
			GRMZM2G076307	100194354	Glycosyltransferases, EC 2.4.-.-
			GRMZM2G140970	103647958	dentin sialophosphoprotein-related
	3_206605349	3.08	GRMZM2G050697	103651307	pentatricopeptide repeat-containing protein At3g09650, chloroplastic
			GRMZM2G050596	100281887	peptidyl-tRNA hydrolase
			GRMZM2G050570	100283397	threonine synthase
			GRMZM2G349243	103651308	L-type lectin-domain containing receptor kinase IV.1
			GRMZM2G169654	100284738	DNA-binding protein RAV1
			cl16240_2; GRMZM2G122223; GRMZM5G814782	100281993	RING/U-box superfamily protein
			GRMZM2G109976	100191626	uncharacterized LOC100191626
	4_20547939	4.03	GRMZM2G112795	100278953	uncharacterized LOC100278953
			GRMZM2G112894	100277676	uncharacterized LOC100277676
			GRMZM2G101446	100280388	SKP1-like protein 1A
	5_215054319	5.08	GRMZM5G857701	103627878	NAC domain-containing protein 92
			GRMZM2G150862	100285765	Desiccation-associated protein
			GRMZM2G150876	100304435	Ypt/Rab-GAP domain of gyp1p superfamily protein
			GRMZM2G150912	103627881	diphthine--ammonia ligase
			GRMZM2G150932	100285265	casein kinase I isoform delta-like
			IDP471; GRMZM2G150984	100280432	p-loop containing nucleoside triphosphate hydrolase superfamily protein
			GRMZM2G451845	103628907	uncharacterized LOC103628907
			GRMZM2G058289	103627882	ankyrin repeat domain-containing protein 13C-B
			GRMZM5G857379	103628908	KIN14B-interacting protein At4g14310
			GRMZM2G354253	100280380	uncharacterized LOC100280380
			PHO1-2b; GRMZM5G851655; GRMZM5G872499	103627883	phosphate transporter PHO1-2
			GRMZM2G141456	100191620	Glycosyl hydrolase family protein with chitinase insertion domain
	8_4512414	8.01	GRMZM2G020148	100275507	TRAM LAG1 and CLN8 (TLC) lipid-sensing domain containing protein
			GRMZM2G092415	103634677	electron transfer flavoprotein subunit alpha, mitochondrial
			AY109699; GRMZM2G022711	100274198	uncharacterized LOC100274198
			TIP; GRMZM2G167492	100281057	Putative NAC domain transcription factor superfamily protein
			pco097181; GRMZM2G060190; GRMZM2G118119	100278977	uncharacterized LOC100278977
			GRMZM2G029731	100280816	inositol-1-monophosphatase
	9_153526598	9.07	GRMZM2G075588	103639584	putative vesicle-associated membrane protein 726
			GRMZM2G075563	100194250	Protein SULFUR DEFICIENCY-INDUCED 1
			GRMZM2G075505	100194264	Alba DNA/RNA-binding protein
			GRMZM2G075417	103639585	probable acyl-activating enzyme 12, peroxisomal
			GRMZM2G374986	103639589	uncharacterized LOC103639589
			GRMZM2G075227	100284116	senescence-associated protein
			GRMZM2G171994	100280928	uncharacterized LOC100280928
			GRMZM2G172014	103639592	probable LRR receptor-like serine/threonine-protein kinase At1g12460
			GRMZM2G172021	100191448	SMAD/FHA domain-containing family protein isoform 1
			bZIP64; GRMZM2G473274	103639594	transcription factor RF2a
			GRMZM2G172053	103639595	NAC domain-containing protein 37
			GRMZM2G051009	100282436	uncharacterized LOC100282436
			GRMZM2G051032	103639596	sodium/hydrogen exchanger 2
			GRMZM2G051103	100382328	putative CBL-interacting protein kinase family protein
			bf1; GRMZM2G051219	100192060	Blue fluorescent1
			GRMZM2G092281	100279331	Hemolysin
